# Supplementary material for: Biomechanical Simulation of Orthodontic En-Bloc Retraction Comparing Compound Technique and Sliding Mechanics Using a HOSEA Robotic Device
Source: Bioengineering (Basel). 2024 Feb 2;11(2):153. doi: 10.3390/bioengineering11020153 (PMC10886252; doi:10.3390/bioengineering11020153)
Supplement: Supplementary file 1 [file bioengineering-11-00153-s001.zip]

Archive with 1 entries (1 files):
- bioengineering-2849858-supplementary.MOV
